# Supplementary material for: Rational Design and Evaluation of Novel TGR5 Agonists for Diabetes
Source: Molecules. 2026 Mar 26;31(7):1093. doi: 10.3390/molecules31071093 (PMC13075183; doi:10.3390/molecules31071093)
Supplement: Supplementary file 1 [file molecules-31-01093-s001.zip]

Archive with 1 entries (1 files):
- molecules-4188258-supplementary.pdf
